# Supplementary material for: Natural variation in ZmNAC087 contributes to total root length regulation in maize seedlings under salt stress
Source: BMC Plant Biol. 2023 Aug 14;23:392. doi: 10.1186/s12870-023-04393-7 (PMC10424409; doi:10.1186/s12870-023-04393-7)
Supplement: Supplementary file 1 — Additional file 1: Table S1. SNPs and candidate genes associated with TRL under normal and salt-stress conditions. [file 12870_2023_4393_MOESM1_ESM.xlsx]

## Sheet: Sheet1
Table S1 SNPs and candidate genes associated with TRL under normal and salt-stress conditions.
Marker	Candidate Gene	Chr	Physical position (bp)	Alleles	MAF	P value	R2	Arabidops homolog gene ID	Function anotation	Go term	Go slim	Traits
SNP_9_101102551	GRMZM2G704285	9	101102551	C/T	0.0649351	5.01e-07	0.09838	AT1G19100	histidine kinase/HSP90-like ATPase superfamily	response to stress (GO:0006950)	response to stress	TRL_SS
SNP_9_101920627	GRMZM2G060290	9	101920627	C/T	0.169173	6.46e-07	0.08272	AT5G06839	bZIP transcription factor family protein	response to salt stress (GO:0009651)	response to stress	TRL_SS
SNP_6_14839628	GRMZM5G884722	6	14839628	C/T	0.129032	9.32e-07	0.08408			catalytic activity (GO:0003824)	catalytic activity	TRL_SS
SNP_9_100580574	GRMZM2G108570	9	100580574	C/T	0.15	9.89e-07	0.0926	AT2G33590	xyloglucan endotransglucosylase/hydrolase	cellular nitrogen compound metabolic process (GO:0034641)	metabolic process	TRL_SS
SNP_1_222888746	GRMZM2G055431	1	222888746	A/G	0.186312	1.64e-06	0.07825	AT2G45550	cytochrome P450, family 76, subfamily C, polypeptide 4	developmental process (GO:0032502)	developmental process	TRL_SS
SNP_2_8164911	GRMZM2G108875	2	8164911	A/G	0.0694981	1.98e-06	0.07736	AT2G17030	F-box family protein with a domain of unknown function (DUF295)	hydrolase activity (GO:0016787)	Others	TRL_SS
SNP_6_124819246	-	6	124819246	G/T	0.0655022	2.08e-06	0.08564					TRL_SS
SNP_9_101026778	AC226445.2_FG002	9	101026778	C/T	0.0732759	2.17e-06	0.08444			transcription, DNA-templated (GO:0006351)	regulation of transcription	TRL_SS
SNP_9_101026813	-	9	101026813	C/T	0.0732759	2.17e-06	0.08444					TRL_SS
SNP_8_56505224	-	8	56505224	A/C	0.198413	2.21e-06	0.08099					TRL_SS
SNP_1_222888688	-	1	222888688	A/G	0.18251	2.77e-06	0.07466					TRL_SS
SNP_4_186759108	GRMZM2G171476	4	186759108	A/C	0.109023	4.39e-06	0.07052	AT3G52730	ubiquinol-cytochrome C reductase UQCRX/QCR9-like family protein	proton transmembrane transport (GO:0009790)	Others	TRL_SS
SNP_4_191732730	GRMZM2G446426	4	191732730	A/T	1.90612	4.49e-06	0.07702	AT5G23540	mov34/MPN/PAD-1 family protein	catalytic activity (GO:0003824)	catalytic activity	TRL_SS
SNP_4_186759163	GRMZM2G171644	4	186759163	A/C	0.10566	4.7e-06	0.07009	AT5G09225		mitochondrion (GO:0005739)	Others	TRL_SS
SNP_4_186759150	GRMZM2G472311	4	186759150	A/G	0.110266	5.07e-06	0.06984	AT5G12180	calcium-dependent protein kinase 17	response to salt stress (GO:0009651)	response to stress	TRL_SS
SNP_6_34874517	GRMZM2G700901	6	34874517	C/T	0.400778	5.45e-06	0.07266	AT2G16660	Major facilitator superfamily protein	transport (GO:0006810)	Others	TRL_SS
SNP_2_134902364	-	2	134902364	A/C	0.47541	5.66e-06	0.07573					TRL_SS
SNP_2_134902189	-	2	134902189	A/G	0.47541	5.82e-06	0.07554					TRL_SS
SNP_2_156009389	GRMZM2G410618	2	156009389	A/T	0.254335	6.03e-06	0.0977	AT3G54320	Integrase-type DNA-binding superfamily protein	developmental process (GO:0032502)	developmental process	TRL_SS
SNP_3_127867148	AC206285.3_FG003	3	127867148	G/T	0.0852713	6.24e-06	0.06927			metabolic process (GO:0008152)	metabolic process	TRL_SS
SNP_3_127866911	GRMZM2G454039	3	127866911	A/G	0.0787402	6.36e-06	0.06887	AT3G46530	NB-ARC domain-containing disease resistance protein	nucleobase-containing compound metabolic process (GO:0006139)	metabolic process	TRL_SS
SNP_9_98411070	GRMZM2G375999	9	98411070	G/T	0.460076	6.44e-06	0.07098	AT1G74350	intron maturase, type II family protein	hydrolase activity (GO:0016787)	Others	TRL_SS
SNP_9_98411164	-	9	98411164	A/T	0.460076	6.44e-06	0.07098					TRL_SS
SNP_9_96603215	-	9	96603215	A/G	0.121324	6.65e-06	0.06744					TRL_SS
SNP_9_96603297	-	9	96603297	A/G	0.121324	6.65e-06	0.06744					TRL_SS
SNP_9_101026635	-	9	101026635	C/T	0.0862069	7.33e-06	0.07438					TRL_SS
SNP_6_34874520	GRMZM2G305856	6	34874520	C/T	0.394531	7.4e-06	0.06991	AT3G46130	myb domain protein 48	regulation of transcription, DNA-templated (GO:0006355)	regulation of transcription	TRL_SS
SNP_8_56505132	-	8	56505132	A/T	0.207031	7.72e-06	0.07089					TRL_SS
SNP_8_56505240	-	8	56505240	A/G	0.206751	8.21e-06	0.07997					TRL_SS
SNP_1_227994517	-	1	227994517	C/T	0.277567	8.23e-06	0.06841					TRL_SS
SNP_9_98426599	GRMZM2G003718	9	98426599	C/G	0.429658	8.46e-06	0.06849	AT3G30380	alpha/beta-Hydrolases superfamily protein	small molecule metabolic process (GO:0044281)	metabolic process	TRL_SS
SNP_3_132038700	GRMZM2G020423	3	132038700	A/C	0.221719	8.59e-06	0.08194			GTPase binding (GO:0051020)	Others	TRL_SS
SNP_1_227898368	GRMZM2G082529	1	227898368	G/T	0.317164	8.63e-06	0.06555	AT1G15130	endosomal targeting BRO1-like domain-containing protein	response to chemical (GO:0042221)	response to stress	TRL_SS
SNP_2_52257602	GRMZM2G177561	2	52257602	C/T	0.228	8.96e-06	0.07152	AT2G23420	nicotinate phosphoribosyltransferase 2	NAD biosynthetic process (GO:0009435)	Others	TRL_SS
SNP_2_134902326	-	2	134902326	C/T	0.293173	9.26e-06	0.07123					TRL_SS
SNP_6_34874519	-	6	34874519	A/G	0.387352	1e-05	0.0681					TRL_SS
SNP_1_227995074	GRMZM5G871419	1	227995074	A/G	0.382716	1.09e-05	0.0737	AT5G15270	RNA-binding KH domain-containing protein	RNA metabolic process (GO:0016070)	metabolic process	TRL_SS
SNP_6_34874493	-	6	34874493	A/T	0.0566038	1.11e-05	0.06504					TRL_SS
SNP_8_160752840	GRMZM2G160791	8	160752840	G/T	0.428571	1.12e-05	0.07002	AT1G77360	tetratricopeptide repeat (TPR)-like superfamily protein	RNA metabolic process (GO:0016070)	metabolic process	TRL_SS
SNP_6_34874508	-	6	34874508	A/G	0.0576923	1.14e-05	0.06542					TRL_SS
SNP_4_185068414	GRMZM5G886096	4	185068414	C/T	0.391837	1.15e-05	0.07024	AT5G01980	RING/U-box superfamily protein	organic cyclic compound metabolic process (GO:1901360)	metabolic process	TRL_SS
SNP_6_124819392	-	6	124819392	A/G	0.0808511	1.18e-05	0.07125					TRL_SS
SNP_3_172670335	GRMZM2G019266	3	172670335	C/G	0.334764	1.19e-05	0.07142	AT1G78260	RNA-binding (RRM/RBD/RNP motifs) family protein	catalytic activity (GO:0003824)	catalytic activity	TRL_SS
SNP_1_221861448	GRMZM2G044269	1	221861448	C/T	0.104803	1.2e-05	0.07696	AT4G38190	cellulose synthase like D4	cellulose biosynthetic process (GO:0030244)	Others	TRL_SS
SNP_3_132038901	-	3	132038901	C/T	0.220721	1.22e-05	0.07856					TRL_SS
SNP_3_132038905	-	3	132038905	C/T	0.220721	1.22e-05	0.07856					TRL_SS
SNP_7_147961178	GRMZM5G814851	7	147961178	C/T	0.0732759	1.22e-05	0.07243	AT4G35780	ACT-like protein tyrosine kinase family protein	single-organism metabolic process (GO:0044710)	metabolic process	TRL_SS
SNP_9_99645539	GRMZM5G870753	9	99645539	A/G	0.251064	1.23e-05	0.07019	AT3G15610	transducin/WD40 repeat-like superfamily protein	developmental process (GO:0032502）	developmental process	TRL_SS
SNP_3_172670334	-	3	172670334	A/G	0.333333	1.28e-05	0.0706					TRL_SS
SNP_9_55737461	-	9	55737461	C/G	0.14786	1.34e-05	0.06479					TRL_SS
SNP_2_134924393	GRMZM2G414563	2	134924393	A/G	0.425439	1.37e-05	0.07073			regulation of transcription, DNA-templated（GO:0006355）	regulation of transcription	TRL_SS
SNP_3_132051013	-	3	132051013	A/C	0.227092	1.48e-05	0.06653					TRL_SS
SNP_3_132051085	-	3	132051085	C/T	0.227092	1.48e-05	0.06653					TRL_SS
SNP_4_145537837	AC205672.3_FG001	4	145537837	A/G	0.215909	1.49e-05	0.09914			developmental process（GO:0032502）	developmental process	TRL_SS
SNP_8_353194	GRMZM2G085038	8	353194	A/G	0.425926	1.49e-05	0.06226	AT2G47060	protein kinase superfamily protein	signal transduction（GO:0007165）	Others	TRL_SS
SNP_3_131733706	GRMZM2G140101	3	131733706	C/G	0.174603	1.51e-05	0.07061			cellular macromolecule metabolic process（GO:0044260）	metabolic process	TRL_SS
SNP_2_134910417	-	2	134910417	A/G	0.277533	1.59e-05	0.07464					TRL_SS
SNP_2_156142101	-	2	156142101	C/T	0.334884	1.65e-05	0.07309					TRL_SS
SNP_6_124819334	-	6	124819334	C/T	0.0577778	1.65e-05	0.07178					TRL_SS
SNP_2_134833345	-	2	134833345	A/G	0.482759	1.68e-05	0.07164					TRL_SS
SNP_2_156478965	GRMZM2G313944	2	156478965	G/T	0.473469	1.68e-05	0.06698	AT5G48090	EDM2-like protein1	response to stimulus （GO:0050896）	response to stress	TRL_SS
SNP_9_69086305	GRMZM2G028745	9	69086305	C/T	0.120482	1.8e-05	0.06444			response to stimulus （GO:0050896）	response to stress	TRL_SS
SNP_9_133065958	GRMZM2G159500	9	133065958	G/T	0.303571	1.89e-05	0.05873	AT5G18270	NAC domain containing protein 87	regulation of transcription, DNA-templated (GO:0006355)	regulation of transcription	TRL_SS
SNP_6_51162318	-	6	51162318	A/G	0.0625	1.9e-05	0.06856					TRL_SS
SNP_1_228624575	GRMZM5G888696	1	228624575	G/T	0.497487	1.94e-05	0.08199	AT1G06950	translocon at the inner envelope membrane of chloroplasts 110	glucosyltransferase activity （GO:0046527）	Others	TRL_SS
SNP_2_134910403	-	2	134910403	A/G	0.282511	1.95e-05	0.07302					TRL_SS
SNP_7_48644523	GRMZM2G067460	7	48644523	G/T	0.0942623	6.3631e-06	0.08685	AT1G47056	F-box and leucine-rich repeat protein 7 (FBXL7)	primary root development (GO:0080022)	developmental process	TRL_CK
SNP_7_48512432	-	7	48512432	A/G	0.0877193	1.5754e-05	0.0642					TRL_CK
SNP_7_48512446	-	7	48512446	A/G	0.0877193	1.5754e-05	0.0642					TRL_CK
