# Supplementary material for: Natural variation in ZmNAC087 contributes to total root length regulation in maize seedlings under salt stress
Source: BMC Plant Biol. 2023 Aug 14;23:392. doi: 10.1186/s12870-023-04393-7 (PMC10424409; doi:10.1186/s12870-023-04393-7)
Supplement: Supplementary file 2 — Additional file 2: Table S2. Allelic variation of the ZmNAC087 genomic region and their association with total root length (TRL) in response to salt stress. [file 12870_2023_4393_MOESM2_ESM.xlsx]

## Sheet: Sheet1
Table S2 Allelic variation of the ZmNAC087 genomic region and their association with total root length (TRL) in response to salt stress.
Genetic variation in ZmNAC087 was identified by resequencing the 3.8-kb genomic region of ZmNAC087 in 280 inbred lines. The association of each marker with TRL was estimated by Tassel 5.0, using the standard MLM with MAF ≥ 0.05.
Marker	Model	SNP-1819	SNP-1816	SNP-1814	SNP-1794	SNP-1781	InDel-1773	SNP-1768	InDel-1754	SNP-1753	SNP-1749	SNP-1748	SNP-1746	SNP-1741	InDel-1733	SNP-1682	SNP-1657	SNP-1556	SNP-1532	SNP-1530	SNP-1442	SNP-1422	SNP-1419	SNP-1418	SNP-1415	SNP-1398	SNP-1394	SNP-1392	SNP-1387	SNP-1382	SNP-812	SNP-719	SNP-640	InDel-635	InDel-510	SNP-476	SNP-472	SNP-471	SNP-434	InDel-411	SNP-373	InDel-324	SNP-298	SNP-280	SNP-278	SNP-201	InDel-105	InDel-83	SNP-65
﹣Log10(Pobserved)	MLM	1.51046	1.51046	0.758478	1.72746	1.11657	0.172889	0.569844	0.996152	0.968955	0.847834	0.880678	1.12767	0.323087	0.592643	0.0322555	0.155187	0.923141	1.79806	0.00264857	0.239849	0.293837	0.635956	0.246363	0.460309	1.63827	0.710589	0.242414	0.0291048	0.0272743	0.0706322	1.87648	1.969	2.29158	4.33857	4.44581	5.00649	5.00649	4.51985	4.51985	4.44581	4.39573	4.43552	3.9279	4.0557	4.5402	1.91222	4.03751	1.15298
280 inbred lines	A439	A	A	A	A	C	1	A	2	G	G	A	C	A	2	A	T	G	T	G	T	C	C	C	G	T	T	A	N	T	G	T	C	0	0	G	G	G	T	0	C	0	T	C	T	G	6	0	T
	A438	A	A	A	A	C	1	A	2	G	G	A	C	A	2	A	T	A	C	G	T	T	C	T	A	C	T	G	C	C	G	G	C	0	1	A	A	T	A	2	G	4	G	G	C	A	6	3	C
	A436	A	A	A	A	C	1	A	2	G	G	A	C	A	2	A	T	A	C	G	T	C	C	C	G	C	T	G	N	N	G	G	C	0	1	A	A	T	A	2	G	4	G	G	C	A	6	3	C
	A435	A	A	A	A	C	1	A	2	G	G	A	C	A	2	A	T	A	C	G	T	C	C	C	G	C	T	G	T	C	G	G	C	0	1	A	A	T	A	2	G	4	G	G	C	A	6	3	C
	A434	A	A	A	A	C	1	A	2	G	G	A	C	A	2	A	T	A	C	G	T	C	C	C	A	C	T	G	T	C	G	G	C	0	1	A	A	T	A	2	G	4	G	G	C	A	6	3	C
	A433	A	A	A	A	C	1	A	2	G	G	A	C	A	2	A	T	A	C	G	N	C	C	C	G	C	T	G	T	C	G	G	T	8	0	G	G	G	T	0	C	0	T	C	T	G	0	0	C
	A432	A	A	A	A	C	1	A	2	G	G	A	C	A	2	A	T	A	C	G	T	C	C	C	A	C	T	G	T	C	G	G	C	0	1	A	A	T	A	2	G	4	G	G	C	A	6	3	C
	A430	N	N	N	A	C	1	A	2	G	G	A	C	A	2	A	T	A	C	G	C	C	T	C	G	C	C	G	C	C	G	G	C	0	1	A	G	G	T	0	G	0	T	G	C	G	6	0	T
	A428	A	A	A	A	C	1	A	2	G	G	A	C	A	2	A	T	A	C	G	T	C	N	C	G	C	T	A	T	T	G	G	C	0	1	A	A	T	A	2	G	4	G	G	C	A	6	3	C
	A427	A	A	A	A	C	1	A	2	G	G	A	C	A	2	A	T	G	T	G	T	C	C	C	G	T	T	G	T	C	G	T	C	0	0	G	G	G	T	0	C	0	T	C	T	G	6	0	T
	A426	A	A	A	A	C	1	A	2	G	G	A	C	A	2	A	T	A	C	G	N	C	C	C	G	C	T	A	T	T	G	G	C	0	1	A	A	T	A	2	G	4	G	G	C	A	6	3	C
	A425	A	A	G	A	C	1	A	2	G	G	A	C	A	2	A	T	A	C	G	T	C	C	T	G	C	T	G	T	C	G	G	C	0	1	G	G	G	T	0	C	0	T	C	T	G	0	0	C
	A423	G	G	G	G	T	0	G	0	A	T	C	T	G	0	A	T	N	N	N	T	C	C	C	G	C	T	G	T	C	G	G	T	8	0	G	G	G	T	0	C	0	T	C	T	G	0	0	C
	A422	A	A	A	A	C	1	A	2	G	G	A	C	A	2	A	T	A	C	G	C	C	C	C	A	C	T	G	T	C	G	G	C	0	1	A	A	T	A	2	G	4	G	G	C	A	6	3	C
	A421	A	A	A	A	C	1	A	2	G	G	A	C	A	2	A	T	A	C	G	T	C	N	C	G	C	T	G	T	C	G	G	C	0	1	A	A	T	A	2	G	4	G	G	C	A	6	3	C
	A420	A	A	A	A	C	1	A	2	G	G	A	C	A	2	A	T	A	C	G	T	C	C	C	A	C	T	G	T	C	G	G	C	0	1	A	A	T	A	2	G	4	G	G	C	A	6	3	C
	A418	A	A	A	A	C	1	A	2	G	G	A	C	A	2	A	T	A	C	G	C	C	C	C	G	C	T	G	C	C	G	G	C	0	1	A	A	T	A	2	G	4	G	G	C	A	6	3	C
	A417	N	N	N	N	N	0	N	N	N	N	N	N	N	N	A	T	N	N	N	N	N	N	N	N	N	N	N	N	N	G	G	C	0	1	A	G	G	T	0	G	0	T	G	C	G	6	0	T
	A416	A	A	A	A	C	1	A	2	G	G	A	C	A	2	A	T	A	C	G	T	C	C	C	G	C	T	N	T	N	G	G	C	0	1	A	A	T	A	2	G	4	G	G	C	A	6	3	C
	A415	A	A	A	A	C	1	A	2	G	G	A	C	A	2	A	T	A	C	G	T	C	C	C	A	C	T	G	N	C	G	G	C	0	1	A	A	T	A	2	G	4	G	G	C	A	6	3	C
	A413	G	G	G	G	T	1	G	0	A	T	C	T	N	N	A	T	A	C	G	T	T	C	T	A	C	T	G	T	C	G	G	T	8	0	G	G	G	T	0	C	0	T	C	T	G	0	0	C
	A412	A	A	A	A	C	1	A	2	G	G	A	C	A	2	A	T	A	C	G	T	C	C	C	G	C	T	G	T	C	G	G	C	0	1	A	A	T	A	2	G	4	G	G	C	A	6	3	C
	A411	A	A	A	A	C	1	A	2	G	G	A	C	A	2	A	T	A	C	G	T	C	T	C	G	C	T	G	T	C	G	G	C	0	1	A	A	T	A	2	G	4	G	G	C	A	6	3	C
	A410	A	A	A	A	C	1	A	2	G	G	A	C	A	2	A	T	A	C	G	T	C	C	C	G	C	T	G	T	C	G	G	C	0	1	A	A	T	A	2	G	4	G	G	C	A	6	3	C
	A408	A	A	A	A	C	1	A	2	G	G	A	C	A	2	A	T	A	C	G	T	C	C	C	G	C	T	G	T	C	G	G	C	0	1	A	A	T	A	2	G	4	G	G	C	A	6	3	C
	A407	A	A	A	A	C	1	A	2	G	G	A	C	A	2	A	T	N	N	N	T	T	C	T	A	C	T	G	T	C	G	G	T	8	0	G	G	G	T	0	C	4	G	G	C	G	0	0	C
	A406	A	A	A	A	C	1	A	2	G	G	A	C	A	2	A	T	G	T	G	T	C	C	C	G	T	T	A	T	T	G	T	C	0	0	G	G	G	T	0	C	0	T	C	T	G	6	0	T
	A405	A	A	A	A	C	1	A	2	G	G	A	C	A	2	A	T	A	C	G	T	C	C	C	G	C	T	G	T	C	G	G	C	0	1	A	A	T	A	2	G	4	G	G	C	A	6	3	C
	A404	A	A	A	A	C	1	A	2	G	G	A	C	A	2	A	T	G	T	G	T	C	C	C	G	T	T	G	T	C	G	T	C	0	0	G	G	G	T	0	C	0	T	C	T	G	6	0	T
	A403	A	A	A	A	C	1	A	2	G	G	A	C	A	2	A	T	A	C	G	T	T	C	T	A	C	T	G	T	C	G	G	T	8	0	G	G	G	T	0	C	0	T	C	T	G	0	0	C
	A402	A	A	A	A	C	1	A	2	G	G	A	C	A	2	A	T	A	C	G	T	C	C	C	G	C	T	G	T	N	G	G	C	0	1	A	A	T	A	2	G	4	G	G	C	A	6	3	C
	A401	G	G	G	G	N	1	N	N	N	N	A	N	N	N	A	T	G	C	G	T	C	C	C	A	C	T	G	T	C	G	G	T	8	0	G	G	G	T	0	C	0	T	C	T	G	0	0	C
	A399	A	A	A	A	C	1	A	2	G	G	A	C	A	2	A	T	G	C	A	T	C	C	C	G	C	T	G	T	C	A	G	C	0	1	A	A	T	A	2	G	4	G	G	C	A	6	3	C
	A395	A	A	A	A	C	1	A	2	G	G	A	C	A	2	A	T	A	C	G	T	C	C	C	G	C	T	G	T	C	G	G	T	8	0	G	G	G	T	0	C	0	T	C	T	G	0	0	C
	A393	A	A	A	A	C	1	A	2	G	G	A	C	A	2	A	T	A	C	G	T	C	C	C	G	C	T	N	T	T	G	G	C	0	1	A	A	T	A	2	G	4	G	G	C	A	6	3	C
	A388	A	A	A	A	C	1	A	2	G	G	A	C	A	2	A	T	A	C	G	T	C	C	C	A	C	T	G	T	C	G	G	C	0	1	A	A	T	A	2	G	4	G	G	C	A	6	3	C
	A387	A	A	A	A	C	1	A	2	G	G	A	C	A	2	A	T	G	T	G	T	C	C	C	G	T	C	G	T	C	G	T	C	0	0	G	G	G	T	0	C	0	T	C	T	G	6	0	T
	A386	A	A	A	A	C	1	A	2	G	G	A	C	A	2	A	T	G	T	G	T	C	C	C	G	T	C	G	T	C	G	T	C	0	0	G	G	G	T	0	C	0	T	C	T	G	6	0	T
	A385	A	A	A	A	C	1	A	2	G	G	A	C	A	2	A	T	A	C	G	T	C	C	C	G	C	T	G	N	C	G	G	C	0	1	A	A	T	A	2	G	4	G	G	C	A	6	3	C
	A383	A	A	A	A	C	1	A	2	G	G	A	C	A	2	A	T	A	C	G	T	C	C	C	G	C	T	G	T	C	G	G	C	0	1	A	A	T	A	2	G	4	G	G	C	A	6	3	C
	A382	A	A	A	A	C	1	A	2	G	G	A	C	A	2	A	T	G	T	G	T	C	C	C	G	T	C	G	T	C	G	T	C	0	0	G	G	G	T	0	C	0	T	C	T	G	6	0	T
	A381	G	G	G	G	T	0	G	0	A	C	C	T	G	0	A	T	A	C	G	T	C	C	C	A	C	C	G	C	C	G	G	T	8	0	G	G	G	T	0	C	0	T	C	T	G	0	0	C
	A380	A	A	A	A	C	1	A	2	G	G	A	C	A	2	A	T	N	N	N	T	C	C	C	G	C	C	G	T	C	G	G	T	8	0	G	G	G	T	0	C	0	T	C	T	G	0	0	C
	A379	A	A	A	A	C	1	A	2	G	G	A	C	A	2	A	T	G	C	A	C	N	C	N	N	C	T	G	T	C	A	G	C	0	1	A	A	T	A	2	G	4	G	G	C	A	6	3	C
	A377	A	A	A	A	C	1	A	2	G	G	A	C	A	2	A	T	A	C	G	T	C	C	C	G	C	T	G	T	C	G	G	C	0	1	A	A	T	A	2	G	4	G	G	C	A	6	3	C
	A376	A	A	A	A	C	0	A	2	G	G	A	C	A	2	G	C	A	C	G	T	C	C	C	G	C	T	G	T	C	G	G	C	0	1	A	A	T	T	0	G	4	G	C	T	G	6	0	T
	A375	A	A	A	A	C	1	A	2	G	G	A	C	A	2	A	T	A	C	G	T	C	C	C	G	C	T	G	T	C	G	G	C	0	1	A	A	T	A	2	G	4	G	G	C	A	6	3	C
	A374	A	A	A	A	C	1	A	2	G	G	A	C	A	2	A	T	A	C	G	T	C	C	C	A	C	T	G	T	C	G	G	C	0	1	A	A	T	A	2	G	4	G	G	C	A	6	3	C
	A373	G	G	G	G	T	0	N	2	G	G	A	C	A	2	A	T	A	C	G	T	C	C	C	A	C	T	G	C	C	G	G	T	8	0	G	G	G	T	0	C	0	T	C	T	G	0	0	C
	A371	A	A	A	A	C	1	A	2	G	G	A	C	A	2	A	T	A	C	G	T	C	N	C	G	C	T	G	C	C	G	G	C	0	1	A	A	T	A	2	G	4	G	G	C	A	6	3	C
	A370	A	A	A	A	C	1	A	2	G	G	A	C	A	2	A	T	G	C	A	T	C	C	C	G	C	T	G	T	C	A	G	C	0	1	A	A	T	A	2	G	4	G	G	C	A	6	3	C
	A366	A	A	A	A	C	1	A	2	G	G	A	C	A	2	A	T	G	T	G	T	C	N	C	G	T	T	G	C	C	G	T	C	0	0	G	G	G	T	0	C	0	T	C	T	G	6	0	T
	A365	A	A	A	A	C	1	A	2	G	G	A	C	A	2	A	T	G	T	G	T	C	C	C	T	T	T	G	T	C	G	T	C	0	0	G	G	G	T	0	C	0	T	C	T	G	6	0	T
	A362	A	A	A	A	C	1	A	2	G	G	A	C	A	2	A	T	G	T	G	T	C	C	C	G	T	C	G	T	C	G	T	C	0	0	G	G	G	T	0	C	0	T	C	T	G	0	0	T
	A360	A	A	A	A	C	1	A	2	G	G	A	C	A	2	A	T	A	C	G	T	C	C	N	A	C	T	G	T	C	G	G	C	0	1	A	A	T	A	2	G	4	G	G	C	A	6	3	C
	A358	A	A	A	A	C	1	A	2	G	G	A	C	A	2	A	T	G	T	G	T	C	C	C	G	T	T	G	T	C	G	T	C	0	0	G	G	G	T	0	C	0	T	C	T	G	6	0	T
	A357	A	A	A	A	C	1	A	2	G	G	A	C	A	2	A	T	A	C	G	T	C	C	C	G	C	T	A	T	T	G	G	C	0	1	A	A	T	A	2	G	4	G	G	C	A	6	3	C
	A354	A	A	A	A	C	1	A	2	G	G	A	C	A	2	A	T	A	C	G	T	C	C	C	G	C	T	G	T	C	G	G	C	0	1	A	A	T	A	2	G	4	G	G	C	A	6	3	C
	A352	A	A	A	A	C	1	A	2	G	G	A	C	A	2	A	T	A	C	G	T	C	N	C	G	C	T	G	T	C	G	G	C	0	1	A	A	T	A	2	G	4	G	G	C	A	6	3	C
	A351	A	A	A	A	C	1	A	2	G	G	A	C	A	2	A	T	A	C	G	T	T	C	T	A	C	T	G	T	C	G	G	C	0	1	A	A	T	A	2	G	4	G	G	C	A	6	3	C
	A350	A	A	A	A	C	1	A	2	G	G	A	C	A	2	A	T	G	C	A	T	C	C	C	G	C	T	G	T	T	A	G	C	0	1	A	A	T	A	2	G	4	G	G	C	A	6	3	C
	A349	A	A	A	A	C	1	A	2	G	G	A	C	A	2	A	T	G	C	A	T	C	C	C	G	C	T	G	C	C	A	G	C	0	1	A	A	T	A	2	G	4	G	G	C	A	6	3	C
	A345	A	A	A	A	C	1	A	2	G	G	A	C	A	2	A	T	A	C	G	T	C	C	C	G	C	T	G	T	C	G	G	C	0	1	A	A	T	A	2	G	4	G	G	C	A	6	3	C
	A344	A	A	A	A	C	1	A	2	G	G	A	C	A	2	A	T	A	C	G	T	C	C	C	A	C	T	G	T	C	G	G	C	0	1	A	A	T	A	2	G	4	G	G	C	A	6	3	C
	A338	A	A	A	A	C	1	A	2	G	G	A	C	A	2	A	T	G	T	G	T	C	C	C	A	T	T	G	T	C	G	T	C	0	0	G	G	G	T	0	C	0	T	C	T	G	6	0	T
	A337	A	A	A	A	C	1	A	2	G	G	A	C	A	2	A	T	A	C	G	T	C	T	C	G	C	T	G	T	C	G	G	T	8	0	G	G	G	T	0	C	0	T	C	T	G	0	0	C
	A336	A	A	A	A	C	1	A	2	G	G	A	C	A	2	A	T	A	C	G	C	-	-	-	G	C	T	G	T	C	G	G	C	0	1	A	A	T	A	2	G	4	G	G	C	A	6	3	C
	A331	A	A	A	A	C	0	A	2	G	G	A	C	A	2	G	C	A	C	G	T	C	C	C	G	C	C	G	T	C	G	G	C	0	1	A	A	T	T	0	G	4	G	C	T	G	6	0	T
	A330	A	A	A	A	C	1	A	2	G	G	A	C	A	2	A	T	G	C	G	C	C	C	C	A	C	T	G	C	C	G	G	C	0	1	A	G	G	T	0	G	0	T	G	C	G	0	0	T
	A328	A	A	A	A	C	1	A	2	G	G	A	C	A	2	A	T	A	C	G	T	T	C	T	A	C	T	G	T	C	G	G	C	0	1	A	A	T	A	2	G	4	G	G	C	A	6	3	C
	A326	A	A	A	A	C	1	A	2	G	G	A	C	A	2	A	T	G	C	A	T	C	C	C	G	C	C	G	N	C	A	G	C	0	1	A	A	T	A	2	G	4	G	G	C	A	6	3	C
	A322	A	A	A	A	C	1	A	2	G	G	A	C	A	2	A	T	A	C	G	T	C	C	C	G	C	T	G	T	C	G	G	C	0	1	A	A	T	A	2	G	4	G	G	C	A	6	3	C
	A320	A	A	A	A	C	0	A	2	G	G	A	C	A	2	G	C	A	C	G	T	C	C	C	G	C	T	G	T	C	G	G	C	0	1	A	A	T	T	0	G	4	G	C	T	G	6	0	T
	A316	A	A	A	A	C	1	A	2	G	G	A	C	A	2	A	T	A	C	G	T	C	C	C	G	C	T	G	T	C	G	G	C	0	1	A	A	T	A	2	G	4	G	G	C	A	6	3	C
	A309	A	A	A	A	C	1	A	2	G	G	A	C	A	2	A	T	A	C	G	T	C	C	C	G	C	T	G	T	C	G	G	C	0	1	A	A	T	A	2	G	4	G	G	C	A	6	3	C
	A306	A	A	A	A	C	1	A	2	G	G	A	C	A	2	A	T	A	C	G	C	C	C	C	G	C	T	G	T	C	G	G	C	0	1	A	A	T	A	2	G	4	G	G	C	A	6	3	C
	A305	A	A	A	A	C	1	A	2	G	G	A	C	A	2	A	T	A	C	G	T	C	C	C	G	C	T	G	T	C	G	G	C	0	1	A	A	T	A	2	G	4	G	G	C	A	6	3	C
	A304	A	A	A	A	C	1	A	2	G	G	A	C	A	2	A	T	A	C	G	N	C	N	C	G	C	T	G	T	C	G	G	C	0	1	A	A	T	A	2	G	4	G	G	C	A	6	3	C
	A303	G	G	G	G	T	1	G	0	A	T	C	T	G	0	A	T	N	N	N	T	C	C	C	G	C	C	G	T	C	G	G	T	8	0	G	G	G	T	0	C	0	T	C	T	G	0	0	C
	A302	A	A	A	A	C	1	A	2	G	G	A	C	A	2	A	T	A	C	G	T	C	C	C	G	C	C	G	T	C	G	G	C	0	1	A	A	T	A	2	G	4	G	G	C	A	6	3	C
	A301	A	A	A	A	C	1	A	2	G	G	A	C	A	2	A	T	A	C	G	T	C	C	C	A	C	T	G	T	C	G	G	C	0	1	A	A	T	A	2	G	4	G	G	C	A	6	3	C
	A299	A	A	A	A	C	1	A	2	G	G	A	C	A	2	A	T	A	C	G	T	C	C	C	G	C	T	A	T	T	G	G	C	0	1	A	A	T	A	2	G	4	G	G	C	A	6	3	C
	A298	A	A	A	A	C	1	A	2	G	G	A	C	A	2	A	T	A	C	G	T	C	C	C	G	C	T	G	T	C	G	G	C	0	1	A	A	T	A	2	G	4	G	G	C	A	6	3	C
	A296	A	A	A	A	C	1	A	2	G	G	A	C	A	2	A	T	A	C	G	T	C	C	C	A	C	N	G	N	C	G	G	C	0	1	A	A	T	A	2	G	4	G	G	C	A	6	3	C
	A295	N	N	N	N	N	1	A	2	G	G	A	C	N	2	G	C	A	C	G	T	C	C	C	G	C	T	G	T	C	G	G	C	0	1	A	G	G	T	0	G	0	T	G	C	G	6	0	T
	A294	A	A	A	A	C	1	A	2	G	G	A	C	A	2	A	T	G	T	G	T	C	C	C	G	T	T	G	C	C	G	T	C	0	0	G	G	G	T	0	C	0	T	C	T	G	6	0	T
	A293	A	A	G	G	C	1	N	0	N	-	-	-	-	0	G	C	A	C	G	T	C	C	C	G	C	T	G	T	C	G	G	C	0	1	A	A	T	T	0	G	0	T	G	C	G	6	0	C
	A292	A	A	A	A	C	1	A	2	G	G	A	C	A	2	A	T	A	C	G	T	C	C	C	G	C	T	A	T	T	G	G	C	0	1	A	A	T	A	2	G	4	G	G	C	A	6	3	C
	A289	A	A	A	A	C	1	A	2	G	G	A	C	A	2	A	T	A	C	G	T	C	C	C	G	C	T	N	C	N	G	G	C	0	1	A	A	T	A	2	G	4	G	G	C	A	6	3	C
	A288	A	A	A	A	C	0	A	2	G	G	A	C	A	2	G	C	A	C	G	T	C	N	C	G	C	T	G	C	C	G	G	C	0	1	A	A	T	T	0	G	4	G	C	T	G	6	0	T
	A287	G	G	G	G	T	1	G	0	A	T	C	T	G	0	A	T	A	C	G	T	C	T	C	G	C	T	G	T	C	G	G	T	8	0	G	G	G	T	0	C	0	T	C	T	G	0	0	C
	A285	A	A	A	A	C	1	A	2	G	G	A	C	A	2	A	T	G	C	A	T	C	C	C	G	C	T	G	T	C	A	G	C	0	1	A	A	T	A	2	G	4	G	G	C	A	6	3	C
	A284	A	A	A	A	C	0	A	2	G	G	A	C	A	2	G	C	A	C	G	T	C	C	C	G	C	T	G	T	C	G	G	C	0	1	A	A	T	T	0	G	4	G	C	T	G	6	0	T
	A283	A	A	A	A	C	0	A	2	G	G	A	C	A	2	A	T	A	C	G	T	C	C	C	G	C	T	G	T	C	G	G	C	0	1	A	A	T	A	2	G	4	G	G	C	A	6	3	C
	A282	A	A	A	A	C	1	A	2	G	G	A	C	A	2	A	T	A	C	G	T	C	C	C	N	C	T	G	T	C	G	G	C	0	1	A	A	T	A	2	G	4	G	G	C	A	6	3	C
	A281	A	A	A	A	C	1	A	2	G	G	A	C	A	2	A	T	A	C	G	T	C	C	C	G	C	T	G	T	C	G	G	C	0	1	A	A	T	A	2	G	4	G	G	C	A	6	3	C
	A279	A	A	A	A	C	1	A	2	G	G	A	C	A	2	A	T	A	C	G	T	C	C	C	A	C	T	G	T	C	G	G	C	0	1	A	A	T	A	2	G	4	G	G	C	A	6	3	C
	A278	A	A	A	A	C	1	A	2	G	G	A	C	A	2	A	T	A	C	G	N	C	C	C	A	C	T	G	T	C	G	G	C	0	1	A	A	T	A	2	G	4	G	G	C	A	6	3	C
	A277	A	A	A	A	C	1	A	2	G	G	A	C	A	2	A	T	G	T	G	T	C	C	C	G	T	T	G	T	C	G	T	C	0	0	G	G	G	T	0	C	0	T	C	T	G	6	0	T
	A276	A	A	A	A	C	1	A	2	G	G	A	C	A	2	A	T	A	C	G	N	C	T	C	G	C	T	G	C	C	G	G	C	0	1	A	A	T	A	2	G	4	G	G	C	A	6	3	C
	A275	A	A	A	A	C	1	A	2	G	G	A	C	A	2	A	T	A	C	G	T	C	N	C	N	C	T	G	T	C	G	G	C	0	1	A	A	T	A	2	G	4	G	G	C	A	6	3	C
	A274	A	A	A	A	C	1	A	2	G	G	A	C	A	2	A	T	A	C	G	N	C	C	C	G	C	T	G	T	C	G	G	C	0	1	A	A	T	A	2	G	4	G	G	C	A	6	3	C
	A271	A	A	G	A	C	1	A	2	G	G	A	C	A	2	A	T	A	C	G	T	C	C	C	G	C	T	G	T	C	G	G	C	0	1	A	A	T	A	2	G	4	G	G	C	A	6	3	C
	A270	A	A	A	A	C	1	A	2	G	G	A	C	A	2	A	T	A	C	G	T	C	C	C	G	C	T	G	T	C	G	G	C	0	1	A	A	T	A	2	G	4	G	G	C	A	6	3	C
	A269	A	A	A	A	C	1	A	2	G	G	A	C	A	2	A	T	A	C	G	T	C	C	C	G	C	T	G	C	C	G	G	C	0	1	A	A	T	A	2	G	4	G	G	C	A	6	3	C
	A268	A	A	A	A	C	1	A	2	G	G	A	C	A	2	A	T	A	C	G	T	C	C	C	G	C	T	G	T	C	G	G	C	0	1	A	A	T	A	2	G	4	G	G	C	A	6	3	C
	A266	A	A	A	A	C	1	A	2	G	G	A	C	A	2	A	T	A	C	G	T	C	C	C	A	C	T	G	T	C	G	G	C	0	1	A	A	T	A	2	G	4	G	G	C	A	6	3	C
	A265	A	A	A	A	C	1	A	2	G	G	A	C	A	2	A	T	G	T	G	C	C	C	C	A	T	T	G	C	C	G	T	C	0	0	G	G	G	T	0	C	0	T	C	T	G	6	0	T
	A264	A	A	A	A	C	1	A	2	G	G	A	C	A	2	A	T	A	C	G	T	C	C	C	A	C	T	G	T	C	G	G	C	0	1	A	A	T	A	2	G	4	G	G	C	A	6	3	C
	A262	A	A	A	A	C	1	A	2	G	G	A	C	A	2	A	T	A	C	G	T	C	C	C	G	C	T	G	C	C	G	G	C	0	1	A	A	T	A	2	G	4	G	G	C	A	6	3	C
	A261	A	A	A	A	C	1	A	2	G	G	A	C	A	2	A	T	A	C	G	T	C	C	C	A	C	T	G	T	C	G	G	C	0	1	A	A	T	A	2	G	4	G	G	C	A	6	3	C
	A259	A	A	A	A	C	1	A	2	G	G	A	C	A	2	A	T	G	C	A	T	C	C	C	G	C	T	A	C	T	A	G	C	0	1	A	A	T	A	2	G	4	G	G	C	A	6	3	C
	A258	A	A	G	G	C	0	N	0	N	-	-	-	A	2	G	C	N	N	N	T	C	T	C	G	C	T	G	N	C	G	G	C	0	1	A	A	T	T	0	G	0	T	G	C	G	6	0	C
	A257	A	A	A	A	C	1	A	2	G	G	A	C	A	2	A	T	G	T	G	T	C	C	C	G	T	T	G	T	C	G	T	C	0	0	G	G	G	T	0	C	0	T	C	T	G	6	0	T
	A256	A	A	A	A	C	1	A	2	G	G	A	C	A	2	A	T	G	C	A	T	T	C	T	A	C	T	G	T	C	A	G	C	0	1	A	A	T	A	2	G	4	G	G	C	A	6	3	C
	A254	A	A	A	A	C	1	A	2	G	G	A	C	A	2	A	T	G	T	G	T	N	N	N	N	N	N	N	N	N	G	T	C	0	0	G	G	G	T	0	C	0	T	C	T	G	6	0	T
	A253	A	A	A	A	C	1	A	2	G	G	A	C	A	2	A	T	A	C	G	T	C	C	C	A	C	N	G	T	C	G	G	C	0	1	A	A	T	A	2	G	4	G	G	C	A	6	3	C
	A252	A	A	A	A	C	1	A	2	G	G	A	C	A	2	A	T	A	C	G	T	C	C	C	A	C	T	G	T	C	G	G	C	0	1	A	A	T	A	2	G	4	G	G	C	A	6	3	C
	A250	A	A	A	A	C	1	A	2	G	G	A	C	A	2	A	T	G	C	A	T	C	C	C	G	C	T	G	T	C	A	G	C	0	1	A	A	T	A	2	G	4	G	G	C	A	6	3	C
	A248	A	A	A	A	C	0	A	2	G	G	A	C	A	2	G	C	A	C	G	T	C	C	C	G	C	T	G	T	C	G	G	C	0	1	A	A	T	T	0	G	4	G	C	T	G	6	0	T
	A247	A	A	A	A	C	1	A	2	G	G	A	C	A	2	A	T	G	C	A	T	C	C	C	G	C	T	G	T	C	A	G	C	0	1	A	A	T	A	2	G	4	G	G	C	A	6	3	C
	A246	A	A	A	A	C	1	A	2	G	G	A	C	A	2	A	T	A	C	G	T	C	C	C	G	C	T	G	T	C	G	G	C	0	1	A	A	T	A	2	G	4	G	G	C	A	6	3	C
	A245	A	A	A	A	C	1	A	2	G	G	A	C	A	2	A	T	A	C	G	T	C	C	C	G	C	T	G	T	C	G	G	C	0	1	A	A	T	A	2	G	4	G	G	C	A	6	3	C
	A244	A	A	A	A	C	1	A	2	G	G	A	C	A	2	A	T	A	C	G	T	C	C	C	G	C	T	G	T	C	G	G	C	0	1	A	A	T	A	2	G	4	G	G	C	A	6	3	C
	A243	A	A	A	A	C	1	A	2	G	G	A	C	A	2	A	T	A	C	G	T	C	C	C	A	C	T	G	T	C	G	G	C	0	1	A	A	T	A	2	G	4	G	G	C	A	6	3	C
	A242	A	A	A	A	C	0	A	2	G	G	A	C	A	2	G	C	A	C	G	T	C	C	C	G	C	T	G	T	C	G	G	C	0	1	A	A	T	T	0	G	4	G	C	T	G	6	0	T
	A241	A	A	A	A	C	1	A	2	G	G	A	C	A	2	A	T	G	C	A	T	T	C	T	A	C	T	G	T	C	A	G	C	0	1	A	A	T	A	2	G	4	G	G	C	A	6	3	C
	A240	A	A	A	A	C	1	A	2	G	G	A	C	A	2	A	T	A	C	G	T	C	C	C	G	C	T	G	T	C	G	G	C	0	1	A	A	T	A	2	G	4	G	G	C	A	6	3	C
	A239	G	G	G	G	T	1	G	0	A	T	C	T	G	0	A	T	A	C	G	T	C	C	C	A	C	T	G	T	C	G	G	T	8	0	G	G	G	T	0	C	0	T	C	T	G	0	0	C
	A235	A	A	A	A	C	1	A	2	G	G	A	C	A	2	A	T	G	C	A	T	C	C	C	G	C	T	G	T	C	A	G	C	0	1	A	A	T	A	2	G	4	G	G	C	A	6	3	C
	A232	A	A	A	A	C	1	A	2	G	G	A	C	A	2	A	T	A	C	G	C	C	C	C	A	C	T	A	T	T	G	G	C	0	1	A	A	T	A	2	G	4	G	G	C	A	6	3	C
	A231	A	A	G	A	C	1	G	2	G	G	A	C	G	2	A	T	G	C	G	C	C	C	C	N	C	C	G	T	C	G	G	C	0	1	A	A	T	A	2	G	4	G	G	C	A	6	3	C
	A229	A	A	A	A	C	1	A	2	G	G	A	C	A	2	A	T	A	C	G	T	C	C	C	G	C	T	G	T	C	G	G	T	8	0	G	G	G	T	0	C	0	T	C	T	G	0	0	C
	A222	A	A	A	A	C	1	A	2	G	G	A	C	A	2	A	T	G	C	G	T	C	C	C	G	C	T	G	T	C	A	G	C	0	1	A	A	T	A	2	G	4	G	G	C	A	6	3	C
	A219	A	A	A	A	C	1	A	2	G	G	A	C	A	2	A	T	A	C	G	T	C	C	C	G	C	T	G	T	C	G	G	C	0	1	A	A	T	A	2	G	4	G	G	C	A	6	3	C
	A217	A	A	A	A	C	1	A	2	G	G	A	C	A	2	A	T	G	C	G	T	C	C	C	G	C	T	G	T	C	A	G	C	0	1	A	A	T	A	2	G	4	G	G	C	A	6	3	C
	A216	A	A	A	A	C	1	A	2	G	G	A	C	A	2	A	T	A	C	G	T	C	C	C	G	C	T	G	C	C	G	G	C	0	1	A	A	T	A	2	G	4	G	G	C	A	6	3	C
	A215	A	A	A	A	C	1	A	2	G	G	A	C	A	2	A	T	A	C	G	T	C	C	C	N	C	T	G	T	C	G	G	C	0	1	A	A	T	A	2	G	4	G	G	C	A	6	3	C
	A212	A	A	A	A	C	1	A	2	G	G	A	C	A	2	G	C	A	C	G	T	C	C	C	G	C	T	A	T	T	G	G	C	0	1	A	A	T	T	0	G	4	G	C	T	G	6	0	T
	A211	A	A	A	A	C	1	A	2	G	G	A	C	A	2	A	T	A	C	G	C	C	C	C	G	C	T	G	T	C	G	G	C	0	1	A	A	T	A	2	G	4	G	G	C	A	6	3	C
	A208	A	A	A	A	C	1	A	2	G	G	A	C	A	2	A	T	G	C	A	T	C	C	C	G	C	T	G	T	C	A	G	C	0	1	A	A	T	A	2	G	4	G	G	C	A	6	3	C
	A207	A	A	A	A	C	1	A	2	G	G	A	C	A	2	G	C	A	C	G	T	C	N	C	G	C	T	G	N	C	G	G	C	0	1	A	A	T	T	0	G	4	G	C	T	G	6	0	T
	A206	A	A	A	A	C	1	A	2	G	G	A	C	A	2	A	T	A	C	G	T	C	C	C	G	C	T	G	C	C	G	G	C	0	1	A	A	T	A	2	G	4	G	G	C	A	6	3	C
	A205	N	N	N	A	C	1	A	2	G	G	A	C	A	2	A	T	A	C	G	C	C	C	C	G	C	T	G	T	C	G	G	C	0	1	A	G	G	T	0	G	0	T	G	C	G	6	0	T
	A204	G	G	G	G	T	1	G	0	A	T	C	T	G	2	A	T	A	C	G	T	C	N	C	G	C	T	T	C	C	G	G	T	8	0	G	G	G	T	0	C	0	T	C	T	G	0	0	C
	A203	A	A	A	A	C	1	A	2	G	G	A	C	A	2	A	T	G	C	A	T	C	C	C	G	C	T	G	T	C	A	G	C	0	1	A	A	T	A	2	G	4	G	G	C	A	6	3	C
	A202	G	G	G	G	T	1	G	0	A	T	C	T	G	2	A	T	A	C	G	T	C	C	C	G	C	C	G	T	C	G	G	T	8	0	G	G	G	T	0	C	0	T	C	T	G	0	0	C
	A198	A	A	G	A	C	1	G	2	G	G	A	C	G	2	A	T	G	C	N	T	C	C	C	G	C	T	G	T	C	G	G	C	0	1	A	A	T	A	2	G	4	G	G	C	A	6	3	C
	A196	A	A	A	A	C	1	A	2	G	G	A	C	A	2	A	T	G	C	A	T	C	C	C	G	T	T	G	T	C	A	G	C	0	1	A	A	T	A	2	G	4	G	G	C	A	6	3	C
	A195	A	A	A	A	C	1	A	2	G	G	A	C	A	2	A	T	G	C	G	T	C	C	C	G	C	T	G	T	C	G	G	C	0	1	A	A	T	A	2	G	4	G	G	C	A	6	3	C
	A194	A	A	A	A	C	1	A	2	G	G	A	C	A	2	A	T	A	C	G	T	C	C	C	G	C	T	G	T	C	G	G	C	0	1	A	A	T	A	2	G	4	G	G	C	A	6	3	C
	A193	A	A	A	A	C	1	A	2	G	G	A	C	A	2	A	T	G	C	A	T	C	C	C	G	C	T	G	T	C	A	G	C	0	1	A	A	T	A	2	G	4	G	G	C	A	6	3	C
	A191	A	A	A	A	C	1	A	2	G	G	A	C	A	2	A	T	A	C	G	T	C	C	C	G	C	T	G	T	N	G	G	C	0	1	A	A	T	A	2	G	4	G	G	C	A	6	3	C
	A190	A	A	A	A	C	1	A	2	G	G	A	C	A	2	A	T	G	T	G	T	C	C	C	G	T	C	G	T	C	G	T	C	0	0	G	G	G	T	0	C	0	T	C	T	G	6	0	T
	A189	A	A	A	A	C	1	A	2	G	G	A	C	A	2	A	T	G	T	G	T	C	C	C	G	T	T	N	T	N	G	T	C	0	0	G	G	G	T	0	C	0	T	C	T	G	6	0	T
	A187	A	A	A	A	C	1	A	2	G	G	A	C	A	2	A	T	G	T	G	T	C	T	C	G	T	T	G	T	C	G	T	C	0	0	G	G	G	T	0	C	0	T	C	T	G	6	0	T
	A186	A	A	A	A	C	1	A	2	G	G	A	C	A	2	A	T	G	T	G	T	C	T	C	G	T	T	G	C	C	G	T	C	0	0	G	G	G	T	0	C	0	T	C	T	G	6	0	T
	A184	A	A	A	A	C	1	A	2	G	G	A	C	A	2	A	T	G	T	G	T	C	C	C	A	T	T	G	T	C	G	T	C	0	0	G	G	G	T	0	C	0	T	C	T	G	6	0	T
	A183	A	A	A	A	C	1	A	2	G	G	A	C	A	2	A	T	G	C	A	T	C	C	C	G	C	T	G	T	C	A	G	C	0	1	A	A	T	A	2	G	4	G	G	C	A	6	3	C
	A180	A	A	A	A	C	1	A	2	G	G	A	C	A	2	A	T	A	C	G	T	C	C	C	G	C	T	G	T	C	G	G	C	0	1	A	A	T	A	2	G	4	G	G	C	A	6	3	C
	A179	A	A	A	A	C	1	A	2	G	G	A	C	A	2	A	T	A	C	G	N	C	C	C	G	C	T	G	T	C	G	G	C	0	1	A	A	T	A	2	G	4	G	G	C	A	6	3	C
	A178	A	A	A	A	C	1	A	2	G	G	A	C	A	2	A	T	A	C	G	T	C	C	C	G	C	T	G	T	C	G	G	C	0	1	A	A	T	A	2	G	4	G	G	C	A	6	3	C
	A177	N	N	N	N	N	N	N	N	N	N	N	N	N	N	A	T	A	C	G	T	C	C	C	G	C	T	G	T	C	G	G	C	0	1	A	G	G	T	0	G	0	T	G	C	G	6	0	T
	A176	A	A	A	A	C	1	A	2	G	G	A	C	A	2	A	T	A	C	G	T	C	C	C	G	C	T	G	N	C	G	G	C	0	1	A	A	T	A	2	G	4	G	G	C	A	6	3	C
	A174	A	A	A	A	C	1	A	2	G	G	A	C	A	2	A	T	A	C	G	T	C	C	C	G	C	T	G	T	C	G	G	T	8	0	G	G	G	T	0	C	0	T	C	T	G	0	0	C
	A173	A	A	A	A	C	1	A	2	G	G	A	C	A	2	A	T	G	C	A	T	C	C	C	G	C	T	G	T	C	A	G	C	0	1	A	A	T	A	2	G	4	G	G	C	A	6	3	C
	A170	A	A	A	A	C	1	A	2	G	G	A	C	A	2	A	T	A	C	G	T	C	T	C	A	C	T	G	T	C	G	G	C	0	1	A	A	T	A	2	G	4	G	G	C	A	6	3	C
	A169	A	A	A	A	C	1	A	2	G	G	A	C	A	2	A	T	A	C	G	T	C	C	C	G	C	T	G	T	C	G	G	C	0	1	A	A	T	A	2	G	4	G	G	C	A	6	3	C
	A168	A	A	A	A	C	1	A	2	G	G	A	C	A	2	A	T	A	C	G	T	C	C	C	G	C	T	G	C	C	G	G	C	0	1	A	A	T	A	2	G	4	G	G	C	A	6	3	C
	A166	A	A	A	A	C	1	A	2	G	G	A	C	A	2	A	T	G	T	G	T	C	C	C	G	T	T	G	C	C	G	T	C	0	0	G	G	G	T	0	C	0	T	C	T	G	6	0	T
	A165	A	A	A	A	C	1	A	2	G	G	A	C	A	2	A	T	G	T	G	T	C	C	C	G	T	T	G	T	C	G	T	C	0	0	G	G	G	T	0	C	0	T	C	T	G	6	0	T
	A164	A	A	A	A	C	1	A	2	G	G	A	C	A	2	A	T	G	C	A	T	C	C	C	G	N	N	G	C	C	A	G	C	0	1	A	A	T	A	2	G	4	G	G	C	A	6	3	C
	A163	A	A	A	A	C	0	A	2	G	G	A	C	A	2	G	C	A	C	G	T	C	C	C	G	C	T	G	T	C	G	G	C	0	1	A	A	T	T	0	G	4	G	C	T	G	6	0	T
	A162	A	A	G	A	C	1	G	2	G	G	A	C	G	2	A	T	A	C	G	T	C	C	C	G	C	T	G	T	N	G	G	C	0	1	A	A	T	A	2	G	4	G	G	C	A	6	3	C
	A160	A	A	A	A	C	1	A	2	G	G	A	C	A	2	A	T	G	C	A	T	C	C	C	G	C	T	G	T	C	A	G	C	0	1	A	A	T	A	2	G	4	G	G	C	A	6	3	C
	A159	A	A	A	A	C	1	A	2	G	G	A	C	A	2	A	T	A	C	G	T	T	C	T	A	C	T	G	T	C	G	G	C	0	1	A	A	T	A	2	G	4	G	G	C	A	6	3	C
	A158	A	A	A	A	C	1	A	2	G	G	A	C	A	2	A	T	A	C	G	T	C	T	C	G	C	C	G	T	C	G	G	C	8	0	A	G	G	T	0	G	4	G	C	T	G	6	3	C
	A157	A	A	A	A	C	1	A	2	G	G	A	C	A	2	A	T	-	A	G	T	C	C	C	A	C	C	G	T	C	G	G	T	8	0	G	G	G	T	0	C	0	T	C	T	G	0	0	C
	A156	A	A	G	G	C	1	G	2	G	G	A	T	G	2	A	T	A	C	G	T	C	T	C	G	C	T	G	N	C	G	G	C	8	0	A	G	G	T	0	G	4	G	C	T	G	6	3	C
	A155	A	A	A	A	C	1	A	2	G	G	A	C	A	2	A	T	A	C	G	T	C	C	C	G	C	C	G	N	C	G	G	T	8	0	G	G	G	T	0	C	0	T	C	T	G	0	0	C
	A154	A	A	A	A	C	1	A	2	G	G	A	C	A	2	G	C	A	C	G	T	C	C	C	G	C	T	G	T	C	G	G	C	0	1	A	A	T	T	0	G	4	G	C	T	G	6	0	T
	A153	A	A	A	A	C	1	A	2	G	G	A	C	A	2	A	T	A	C	G	T	C	C	C	G	C	T	G	T	C	G	G	C	0	1	A	A	T	A	2	G	4	G	G	C	A	6	3	C
	A152	A	A	A	A	C	1	A	2	G	G	A	C	A	2	A	T	A	C	G	T	C	C	C	G	C	T	G	T	C	G	G	C	0	1	A	A	T	A	2	G	4	G	G	C	A	6	3	C
	A151	A	A	A	A	C	1	A	2	G	G	A	C	A	2	A	T	A	C	G	T	C	C	C	G	C	T	G	T	C	G	G	T	8	0	G	G	G	T	0	C	0	T	C	T	G	0	0	C
	A150	A	A	A	A	C	1	A	2	G	G	A	C	A	2	A	T	G	C	A	T	C	C	C	G	C	T	G	C	C	A	G	C	0	1	A	A	T	A	2	G	4	G	G	C	A	6	3	C
	A145	A	A	A	A	C	1	A	2	G	G	A	C	A	2	A	T	A	C	G	T	C	C	C	G	C	T	A	T	T	G	G	C	0	1	A	A	T	A	2	G	4	G	G	C	A	6	3	C
	A143	A	A	A	A	C	1	A	2	G	G	A	C	A	2	A	T	A	C	G	T	C	T	C	G	C	T	G	C	C	G	G	C	0	1	A	A	T	A	2	G	4	G	G	C	A	6	3	C
	A142	A	A	A	A	C	1	A	2	G	G	A	C	A	2	A	T	G	C	A	T	C	C	C	G	C	T	G	T	C	A	G	C	0	1	A	A	T	A	2	G	4	G	G	C	A	6	3	C
	A141	A	A	A	A	C	1	A	2	G	G	A	C	A	2	A	T	A	C	G	T	C	C	C	G	C	T	N	T	T	G	G	C	0	1	A	A	T	A	2	G	4	G	G	C	A	6	3	C
	A134	A	A	A	A	C	1	A	2	G	G	A	C	A	2	A	T	A	C	G	T	C	C	C	A	N	T	G	T	C	G	G	C	0	1	A	A	T	A	2	G	4	G	G	C	A	6	3	C
	A133	A	A	A	A	C	1	A	2	G	G	A	C	A	2	A	T	A	C	G	T	C	C	C	G	C	T	G	T	C	G	G	C	0	1	A	A	T	A	2	G	4	G	G	C	A	6	3	C
	A129	G	G	G	G	T	0	G	0	A	T	C	T	G	0	A	T	N	N	N	T	C	C	C	A	C	T	G	T	C	G	G	T	8	0	G	G	G	T	0	C	0	T	C	T	G	0	0	C
	A128	A	A	A	A	C	1	A	2	G	G	A	C	A	2	A	T	A	C	G	T	C	C	C	G	C	T	G	T	C	G	G	C	0	1	A	A	T	A	2	G	4	G	G	C	A	6	3	C
	A123	A	A	A	A	C	1	A	2	G	G	A	C	A	2	A	T	A	C	G	T	T	C	T	A	C	T	G	T	C	G	G	C	0	1	A	A	T	A	2	G	4	G	G	C	A	6	3	C
	A122	A	A	A	A	C	1	A	2	G	G	A	C	A	2	A	T	A	C	G	T	C	T	C	G	C	T	G	T	C	G	G	C	0	1	A	A	T	A	2	G	4	G	G	C	A	6	3	C
	A121	A	A	A	A	C	1	A	2	G	G	A	C	A	2	A	T	A	C	G	T	C	T	C	G	C	T	G	T	C	G	G	T	8	0	G	G	G	T	0	C	0	T	C	T	G	0	0	C
	A120	N	N	N	N	C	1	A	2	G	G	A	C	A	2	A	T	A	C	G	T	C	C	C	A	C	T	A	T	T	G	G	C	0	1	A	G	G	T	0	G	0	T	G	C	G	6	0	T
	A119	A	A	A	A	C	1	A	2	G	G	A	C	A	2	A	T	A	C	G	T	T	C	T	A	C	T	G	C	C	G	G	T	8	0	G	G	G	T	0	C	0	T	-	T	G	0	0	C
	A118	A	A	A	A	C	1	A	2	G	G	A	C	A	2	A	T	A	C	G	T	C	C	C	G	C	T	G	T	C	G	G	C	0	1	A	A	T	A	2	G	4	G	G	C	A	6	3	C
	A117	A	A	A	A	C	1	A	2	G	G	A	C	A	2	A	T	A	C	G	T	C	T	C	G	C	T	G	T	C	G	G	T	8	0	G	G	G	T	0	C	0	T	C	T	G	0	0	C
	A116	A	A	A	A	C	1	A	2	G	G	A	C	A	2	A	T	A	C	G	T	C	C	C	A	C	T	G	T	C	G	G	C	0	1	A	A	T	A	2	G	4	G	G	C	A	6	3	C
	A115	A	A	A	A	C	1	A	2	G	G	A	C	A	2	A	T	N	N	N	T	C	C	C	A	C	T	G	T	C	G	G	T	8	0	G	G	G	T	0	C	0	T	C	T	G	0	0	C
	A114	G	G	G	G	T	1	G	0	A	T	C	T	G	0	A	T	N	N	N	T	C	C	C	A	C	T	G	T	C	G	G	T	8	0	G	G	G	T	0	C	0	T	C	T	G	0	0	C
	A113	A	A	A	A	C	1	A	2	G	G	A	C	A	2	A	T	A	C	G	T	C	T	C	G	C	T	G	C	T	G	G	C	0	1	A	A	T	A	2	G	4	G	G	C	A	6	3	C
	A108	A	A	A	A	C	1	A	2	G	G	A	C	A	2	A	T	G	C	A	T	C	C	C	G	C	C	G	T	C	A	G	C	0	1	A	A	T	A	2	G	4	G	G	C	A	6	3	C
	A107	G	G	G	G	T	1	G	0	A	T	C	T	G	0	A	T	N	N	N	T	C	C	C	A	C	C	G	T	C	G	G	T	8	0	G	G	G	T	0	C	0	T	C	T	G	0	0	C
	A106	A	A	G	A	C	1	G	2	G	G	A	C	G	2	A	C	A	C	G	T	C	C	C	G	C	C	G	T	C	G	G	C	0	1	A	A	T	A	2	G	4	G	G	C	A	6	3	C
	A105	A	A	A	A	C	1	A	2	G	G	A	C	A	2	A	T	G	C	A	T	C	C	N	G	C	C	G	T	C	A	G	C	0	1	A	A	T	A	2	G	4	G	G	C	A	6	3	C
	A104	A	A	G	A	C	1	G	2	G	G	A	C	G	2	A	T	N	N	N	T	C	C	C	G	C	T	G	T	T	G	G	C	0	1	A	A	T	A	2	G	4	G	G	C	A	6	3	C
	A103	A	A	A	A	C	1	A	2	G	G	A	C	A	2	A	T	G	C	A	T	C	C	C	N	C	T	G	T	C	A	G	C	0	1	A	A	T	A	2	G	4	G	G	C	A	6	3	C
	A102	A	A	A	A	C	1	A	2	G	G	A	C	A	2	A	T	G	C	A	T	C	C	C	G	C	T	G	T	C	A	G	C	0	1	A	A	T	A	2	G	4	G	G	C	A	6	3	C
	A101	A	A	A	A	C	1	A	2	G	G	A	C	A	2	A	T	A	C	G	T	C	C	C	A	C	T	G	T	C	G	G	C	0	1	A	A	T	A	2	G	4	G	G	C	A	6	3	C
	A099	A	A	A	A	C	1	A	2	G	G	A	C	A	2	A	T	G	C	A	T	C	C	C	G	C	C	G	T	C	A	G	C	0	1	A	A	T	A	2	G	4	G	G	C	A	6	3	C
	A097	A	A	A	A	C	1	A	2	G	G	A	C	A	2	A	T	A	C	G	T	C	C	C	G	C	T	G	T	C	G	G	C	0	1	A	A	T	A	2	G	4	G	G	C	A	6	3	C
	A093	A	A	A	A	C	1	A	2	G	G	A	C	A	2	A	T	A	C	G	T	C	C	C	A	C	T	G	C	C	G	G	C	0	1	A	A	T	A	2	G	4	G	G	C	A	6	3	C
	A091	A	A	A	A	C	1	A	2	G	G	A	C	A	2	A	T	G	T	G	T	C	C	C	G	T	T	G	T	C	G	T	C	0	0	G	G	G	T	0	C	0	T	C	T	G	6	0	T
	A090	A	A	A	A	C	1	A	2	G	G	A	C	A	2	A	T	A	C	G	T	C	C	C	G	C	T	A	T	T	G	G	C	0	1	A	A	T	A	2	G	4	G	G	C	A	6	3	C
	A089	A	A	A	A	C	1	A	2	G	G	A	C	A	2	A	T	A	C	G	T	C	C	C	A	C	T	G	N	C	G	G	C	0	1	A	A	T	T	0	G	0	G	G	C	A	0	0	C
	A088	G	G	G	G	T	0	G	0	A	C	C	T	G	2	A	T	A	C	G	T	C	C	C	G	C	C	G	T	C	G	G	T	8	0	G	G	G	T	0	C	0	T	C	T	G	0	0	C
	A084	G	G	G	G	T	0	G	0	A	C	C	T	G	0	A	T	A	C	G	T	C	N	C	G	C	T	G	T	T	G	G	T	8	0	G	G	G	T	0	C	0	T	C	T	G	0	0	C
	A083	A	A	A	A	C	0	A	2	G	G	A	C	A	2	G	C	N	N	N	N	N	N	N	N	N	N	N	N	N	G	G	C	0	1	A	A	T	T	0	G	4	G	C	T	G	6	0	T
	A082	A	A	A	A	C	1	A	2	G	G	A	C	A	2	A	T	A	C	G	T	C	C	C	G	C	C	G	T	C	G	G	C	0	1	A	A	T	A	2	G	4	G	G	C	A	6	3	C
	A081	A	A	A	A	C	1	A	2	G	G	A	C	A	2	A	T	A	C	G	T	C	C	C	G	C	T	G	T	C	G	G	C	0	1	A	A	T	A	2	G	4	G	G	C	A	6	3	C
	A078	A	A	A	A	C	1	A	2	G	G	A	C	A	2	A	T	A	C	G	T	C	C	C	G	C	T	G	T	C	G	G	C	0	1	A	A	T	A	2	G	4	G	G	C	A	6	3	C
	A077	A	A	A	A	C	1	A	2	G	G	A	C	A	2	A	T	A	C	G	T	T	C	T	A	C	T	G	T	C	G	G	C	0	1	A	A	T	A	2	G	4	G	G	C	A	6	3	C
	A076	G	G	G	G	T	0	G	2	G	G	A	C	A	2	A	T	A	C	G	C	C	C	C	N	C	T	G	N	C	G	G	T	8	0	G	G	G	T	0	C	0	T	C	T	G	0	0	C
	A075	A	A	A	A	C	1	A	2	G	G	A	C	A	2	A	T	A	C	G	T	C	C	C	G	C	T	G	T	C	G	G	C	0	1	A	A	T	A	2	G	4	G	G	C	A	6	3	C
	A073	A	A	A	A	C	1	A	2	G	G	A	C	A	2	A	T	A	C	G	T	C	C	C	G	C	T	G	C	N	G	G	C	0	1	A	A	T	A	2	G	4	G	G	C	A	6	3	C
	A072	A	A	A	A	C	1	A	2	G	G	A	C	A	2	A	T	N	N	N	T	C	C	C	A	C	T	G	T	C	G	G	C	0	1	A	G	G	T	0	G	0	T	G	C	G	6	0	T
	A071	A	A	A	A	C	1	A	2	G	G	A	C	A	2	A	T	G	C	A	T	C	C	C	A	C	T	G	T	C	A	G	C	0	1	A	A	T	A	2	G	4	G	G	C	A	6	3	C
	A070	G	G	G	G	T	1	G	0	A	T	C	T	G	0	A	T	N	C	G	C	C	C	C	N	C	T	G	T	C	G	G	T	8	0	G	G	G	T	0	C	0	T	C	T	G	0	0	C
	A069	A	A	A	A	C	1	A	2	G	G	A	C	A	2	A	T	A	C	G	T	C	C	C	G	C	T	G	T	C	G	G	C	0	1	A	A	T	A	2	G	4	G	G	C	A	6	3	C
	A067	G	G	G	G	T	1	G	0	A	T	C	T	G	0	A	T	A	C	G	T	C	C	C	N	C	T	G	N	C	G	G	T	8	0	G	G	G	T	0	C	0	T	C	T	G	0	0	C
	A066	A	A	A	A	C	1	A	2	G	G	A	C	A	2	A	T	G	T	G	T	C	C	C	T	T	T	G	T	C	G	T	C	0	0	G	G	G	T	0	C	0	T	C	T	G	6	0	T
	A065	G	G	G	G	T	0	G	0	A	T	C	T	G	0	A	T	A	C	G	T	C	C	C	A	C	T	G	N	C	G	G	T	8	0	A	G	G	T	0	G	0	T	G	C	G	6	0	T
	A062	A	A	A	A	C	1	A	2	G	G	A	C	A	2	A	T	A	C	G	T	C	C	C	G	C	T	G	T	C	G	G	C	0	1	A	A	T	A	2	G	4	G	G	C	A	6	3	C
	A060	A	A	A	A	C	1	A	2	G	G	A	C	A	2	A	T	G	C	A	T	C	C	C	A	C	T	G	T	C	A	G	C	0	1	A	A	T	A	2	G	4	G	G	C	A	6	3	C
	A058	A	A	A	A	C	1	A	2	G	G	A	C	A	2	A	T	A	C	G	T	C	C	C	G	C	N	G	T	C	G	G	C	0	1	A	A	T	A	2	G	4	G	G	C	A	6	3	C
	A057	A	A	A	A	C	1	A	2	G	G	A	C	A	2	A	T	A	C	G	T	C	C	C	G	C	T	G	T	C	G	G	C	0	1	A	A	T	A	2	G	4	G	G	C	A	6	3	C
	A056	G	G	G	G	T	0	G	0	A	T	C	T	G	2	A	T	A	C	G	T	C	C	C	A	C	N	G	T	C	G	G	T	8	0	G	G	G	T	0	C	0	T	C	T	G	0	0	C
	A055	G	G	G	G	T	1	G	0	A	T	C	T	G	2	A	T	A	C	G	T	C	C	C	A	C	T	G	T	C	G	G	T	8	0	G	G	G	T	0	C	0	T	C	T	G	0	0	C
	A054	A	A	A	A	C	1	A	2	G	G	A	C	A	2	A	T	A	C	G	T	T	C	T	A	C	T	G	T	C	G	G	C	0	1	A	A	T	A	2	G	4	G	G	C	A	6	3	C
	A049	G	G	G	G	T	1	G	2	G	G	A	C	A	2	A	T	G	C	G	T	T	T	T	A	C	T	G	T	C	G	G	T	8	0	G	G	G	T	0	C	0	T	C	T	G	6	0	C
	A047	A	A	A	A	C	1	A	2	G	G	A	C	A	2	A	T	A	C	G	T	C	T	C	G	C	T	G	T	C	G	G	T	8	0	G	G	G	T	0	C	0	T	C	T	G	0	0	C
	A046	A	A	A	A	C	1	A	2	G	G	A	C	A	2	A	T	A	C	G	T	C	T	C	G	C	T	G	C	C	G	G	C	0	1	A	A	T	A	2	G	4	G	G	C	A	6	3	C
	A045	A	A	A	A	C	1	A	2	G	G	A	C	A	2	A	T	A	C	G	T	C	C	C	A	C	T	G	T	C	G	G	C	0	1	A	A	T	A	2	G	4	G	G	C	A	6	3	C
	A044	A	A	A	A	C	1	A	2	G	G	A	C	A	2	A	T	A	C	G	C	C	T	C	G	C	T	G	T	C	G	G	C	0	1	A	A	T	A	2	G	4	G	G	C	A	6	3	C
	A043	A	A	A	A	C	1	A	2	G	G	A	C	A	2	A	T	A	C	G	T	C	C	C	A	C	T	A	C	C	G	G	C	0	1	A	A	T	A	2	G	4	G	G	C	A	6	3	C
	A041	A	A	A	A	C	1	A	2	G	G	A	C	A	2	A	T	A	C	G	T	C	C	C	G	C	T	G	T	C	G	G	C	0	1	A	A	T	A	2	G	4	G	G	C	A	6	3	C
	A040	G	G	G	G	T	1	G	0	A	T	C	T	G	0	A	T	A	C	G	T	C	C	C	G	C	T	G	T	C	G	G	T	8	0	G	G	G	T	0	C	0	T	C	T	G	0	0	C
	A039	A	A	A	A	C	1	A	2	G	G	A	C	A	2	A	T	A	C	G	T	C	C	C	G	C	T	G	T	C	G	G	C	0	1	A	A	T	A	2	G	4	G	G	C	A	6	3	C
	A038	A	A	A	A	C	1	A	2	G	G	A	C	A	2	A	T	G	T	G	T	C	C	C	A	T	T	G	T	C	G	T	C	0	0	G	G	G	T	0	C	0	T	C	T	G	6	0	T
	A037	G	G	G	G	T	1	G	0	A	T	C	T	G	0	A	T	A	C	G	T	C	C	C	G	C	T	G	T	C	G	G	T	8	0	G	G	G	T	0	C	0	T	C	T	G	0	0	C
	A035	A	A	A	A	C	1	A	2	G	G	A	C	A	2	A	T	A	C	G	T	C	C	C	G	C	T	G	T	C	G	G	C	0	1	A	G	G	T	0	G	0	T	G	C	G	6	0	T
	A034	A	A	A	A	C	1	A	2	G	G	A	C	A	2	A	T	A	C	G	T	C	C	C	G	C	T	G	N	C	G	G	C	0	1	A	A	T	A	2	G	4	G	G	C	A	6	3	C
	A033	A	A	A	A	C	1	A	2	G	G	A	C	A	2	A	T	A	C	G	T	C	C	C	G	C	T	G	T	C	G	G	C	0	1	A	A	T	A	2	G	4	G	G	C	A	6	3	C
	A030	A	A	A	A	C	1	A	2	G	G	A	C	A	2	A	T	G	C	A	T	C	C	C	G	C	T	G	T	C	A	G	C	0	1	A	A	T	A	2	G	4	G	G	C	A	6	3	C
	A029	A	A	A	A	C	1	A	2	G	G	A	C	A	2	A	T	A	N	N	T	C	C	C	G	C	T	G	T	C	G	G	T	8	0	G	G	G	T	0	C	0	T	C	T	G	0	0	C
	A027	A	A	A	A	C	1	A	2	G	G	A	C	A	2	A	T	A	C	G	T	C	C	C	G	C	T	G	T	C	G	G	C	0	1	A	A	T	A	2	G	4	G	G	C	A	6	3	C
	A025	A	A	A	A	C	1	A	2	G	G	A	C	A	2	A	T	A	C	G	T	C	C	C	G	C	T	A	N	T	G	G	C	0	1	A	A	T	A	2	G	4	G	G	C	A	6	3	C
	A023	A	A	A	A	C	1	A	2	G	G	A	C	A	2	A	T	A	C	G	T	C	C	C	G	C	T	G	T	C	G	G	C	0	1	A	A	T	A	2	G	4	G	G	C	A	6	3	C
	A022	G	G	G	G	T	1	G	0	A	T	C	T	G	0	A	T	A	C	G	T	N	C	C	G	C	T	G	T	C	G	G	T	8	0	G	G	G	T	0	C	0	T	C	T	G	0	0	C
	A021	A	A	A	A	C	1	A	2	G	G	A	C	A	2	A	T	A	C	G	T	C	C	C	G	C	T	G	T	C	G	G	C	0	1	A	A	T	A	2	G	4	G	G	C	A	6	3	C
	A020	A	A	A	A	C	1	A	2	G	G	A	C	A	2	A	T	A	C	G	T	C	C	C	G	C	T	G	T	C	G	G	C	0	1	A	A	T	A	2	G	4	G	G	C	A	6	3	C
	A018	A	A	A	A	C	1	A	2	G	G	A	C	A	2	A	T	A	C	G	T	C	T	C	A	C	T	G	C	C	G	G	C	0	1	A	A	T	A	2	G	4	G	G	C	A	6	3	C
	A017	A	A	A	A	C	1	A	2	G	G	A	C	A	2	A	T	A	C	G	T	C	C	C	G	C	T	G	T	C	G	G	C	0	1	A	A	T	A	2	G	4	G	G	C	A	6	3	C
	A016	A	A	A	A	C	1	N	2	G	G	A	C	N	2	G	C	A	C	G	C	T	C	T	A	C	T	G	T	C	G	G	C	0	1	A	G	G	T	0	G	0	T	G	C	G	6	0	T
	A015	A	A	A	A	C	1	A	2	G	G	A	C	A	2	A	T	A	C	G	T	C	C	C	G	C	T	G	T	C	G	G	C	0	1	A	A	T	A	2	G	4	G	G	C	A	6	3	C
	A014	A	A	A	A	C	1	A	2	G	G	A	C	A	2	A	T	G	T	G	T	C	C	C	G	T	T	A	T	T	G	T	C	0	0	G	G	G	T	0	C	0	T	C	T	G	6	0	T
	A013	A	A	A	A	C	1	A	2	G	G	A	C	A	2	A	T	A	C	G	T	C	C	C	A	C	T	A	T	T	G	G	C	0	1	A	A	T	A	2	G	4	G	G	C	A	6	3	C
	A012	A	A	A	A	C	1	A	2	G	G	A	C	A	2	A	T	A	C	G	T	C	C	C	G	C	T	G	T	C	G	G	C	0	1	A	A	T	A	2	G	4	G	G	C	A	6	3	C
	A011	A	A	A	A	C	1	A	2	G	G	A	C	A	2	A	T	A	C	G	T	C	C	C	G	C	T	G	T	C	G	G	C	0	1	A	A	T	A	2	G	4	G	G	C	A	6	3	C
	A010	A	A	G	A	C	1	A	2	G	G	A	C	A	2	A	T	A	C	G	T	C	T	C	G	C	C	G	C	C	G	G	C	0	1	A	A	T	A	2	G	4	G	G	C	A	6	3	C
	A008	A	A	A	A	C	1	N	2	G	G	A	C	N	2	G	C	A	C	G	T	C	C	C	G	C	T	G	T	C	G	G	C	0	1	A	G	G	T	0	G	0	T	G	C	G	6	0	T
	A007	A	A	A	A	C	1	A	2	G	G	A	C	A	2	A	T	N	N	N	T	C	T	C	G	C	T	G	C	C	G	G	T	8	0	G	G	G	T	0	C	0	T	C	T	G	0	0	C
	A006	A	A	A	A	C	1	A	2	G	G	A	C	A	2	A	T	A	C	G	T	C	C	C	G	C	T	G	T	C	G	G	C	0	1	A	A	T	A	2	G	4	G	G	C	A	6	3	C
	A005	A	A	A	A	C	1	A	2	G	G	A	C	A	2	A	T	A	C	G	T	C	C	C	A	C	T	G	T	C	G	G	C	0	1	A	A	T	A	2	G	4	G	G	C	A	6	3	C
	A004	A	A	A	A	C	1	A	2	G	G	A	C	A	2	A	T	A	C	G	T	C	C	C	G	C	T	G	T	C	G	G	C	0	1	A	A	T	A	2	G	4	G	G	C	A	6	3	C
	A003	A	A	A	A	C	1	A	2	G	G	A	C	A	2	A	T	A	C	G	N	C	C	C	G	C	T	G	T	C	G	G	C	0	1	A	A	T	A	2	G	4	G	G	C	A	6	3	C
	A002	A	A	A	A	C	1	A	2	G	G	A	C	A	2	A	T	A	C	G	T	C	C	C	A	C	T	G	T	C	G	G	C	0	1	A	A	T	A	2	G	4	G	G	C	A	6	3	C
[truncated: 53 more columns]
