# Supplementary material for: Natural variation in ZmNAC087 contributes to total root length regulation in maize seedlings under salt stress
Source: BMC Plant Biol. 2023 Aug 14;23:392. doi: 10.1186/s12870-023-04393-7 (PMC10424409; doi:10.1186/s12870-023-04393-7)
Supplement: Supplementary file 3 — Additional file 3: Table S3. Digoxigenin (DIG)-labeled probe and PCR primer sequence used in the present research. [file 12870_2023_4393_MOESM3_ESM.xlsx]

## Sheet: Sheet1
Table S3. Digoxigenin (DIG)-labeled probe and PCR primer sequence used in the present research.
Experimental purpose	Primer name	sequence (5′to 3′)
RNA In Situ Hybridization	ZmNAC087-Probe	DIG-CGUCUGCCCCGACACCACCUGCTGCUC
qRT-PCR primers	ZmNAC087 -qF	ACCGGCAAGGACAAGGAGAT
	ZmNAC087 -qR	CATTATTGGCTCGGTCCTCG
	ZmUbi2-F	TGGTTGTGGCTTCGTTGGTT
	ZmUbi2-R	GCTGCAGAAGAGTTTTGGGTACA
subcellular localization	ZmNAC087-BF	TTCCTGCAGCCCGGGATGTCTGAGGTGTCGGTGATAAACCA
	ZmNAC087-BR	GCCCTTGCTCACCATGTACTTCCAGAGGTCCGCGAGG
Transient expression assays	ZmNAC087-1412uF	CAGCCCGGGGGATCCCGTAATTGCTTAAACGTGTCG
	ZmNAC087-1363uF	CAGCCCGGGGGATCCAAAGCCCGAAATTCACATTAGG
	ZmNAC087-uR	TGGCGGCCGCTCTAGACTCCGCCGCACCGAAAACCAGCA
Transcriptional activation assays	ZmNAC087-F	ATGGCCATGGAGGCCATGTCTGAGGTGTCGGTGATAAACCA
	ZmNAC088-R	TCGACGGATCCCCGGTCAGTACTTCCAGAGGTCCGCGAG
	ZmNAC089-444R	TCGACGGATCCCCGGTCAGAGGCGGAACTCGTGCATGAC
	ZmNAC090-445F	ATGGCCATGGAGGCCATGGAGGGCAAGCTTCCCGAGCGGC
